# Supplementary material for: The Use of a Brief Synchronization Treatment after Weaning, Combined with Superovulation, Has Moderate Effects on the Gene Expression of Surviving Pig Blastocysts
Source: Animals (Basel). 2023 May 8;13(9):1568. doi: 10.3390/ani13091568 (PMC10177444; doi:10.3390/ani13091568)
Supplement: Supplementary file 1 [file animals-13-01568-s001.zip]

Archive with 4 entries (4 files):
- Supplementary table S1.xlsx
- __MACOSX/._Supplementary table S1.xlsx
- Supplementary table S2.xlsx
- __MACOSX/._Supplementary table S2.xlsx
