# Supplementary material for: The Use of a Brief Synchronization Treatment after Weaning, Combined with Superovulation, Has Moderate Effects on the Gene Expression of Surviving Pig Blastocysts
Source: Animals (Basel). 2023 May 8;13(9):1568. doi: 10.3390/ani13091568 (PMC10177444; doi:10.3390/ani13091568)
Supplement: Supplementary file 1 [file animals-13-01568-s001.zip › Supplementary table S1.xlsx]

## Sheet: SS7 vs control
Column #	Column ID	gene_assignment	Gene Symbol	RefSeq	p-value(Treatment)	p-value(SS7 vs. Control)	Ratio(SS7 vs. Control)	Fold-Change(SS7 vs. Control)	Fold-Change(SS7 vs. Control) (Description)	F(Treatment)	SS(Treatment)	SS(Error)	F(Error)
7559	15234692	AJ439896 // FGFR2IIIC // FGF receptor 2IIIc // --- // 396695	FGFR2IIIC	AJ439896	0.0158386	0.0158386	5.2807	5.2807	SS7 up vs Control	8.40893	17.2905	20.5621	1
15911	15301246	XM_005664921 // LOC100737218 // zinc finger protein 256 // --- // 100737218 /// XM_0139	LOC100737218	XM_005664921	0.0128951	0.0128951	2.45279	2.45279	SS7 up vs Control	9.12049	5.02659	5.51132	1
18431	15319591	XM_001928827 // TRAM2 // translocation associated membrane protein 2 // 7|7 // 10015779	TRAM2	XM_001928827	0.0200297	0.0200297	2.43142	2.43142	SS7 up vs Control	7.63365	4.92904	6.45699	1
11009	15261968	XM_003122790 // LOC100523534 // olfactory receptor 4B1-like // --- // 100523534 /// ENS	LOC100523534	XM_003122790	0.0250421	0.0250421	2.40351	2.40351	SS7 up vs Control	6.93157	4.80176	6.92738	1
10728	15260134	XM_003360982 // LOC100627486 // olfactory receptor 4P4-like // --- // 100627486 /// XM_	LOC100627486	XM_003360982	0.0203823	0.0203823	2.30645	2.30645	SS7 up vs Control	7.57756	4.36096	5.7551	1
8808	15245369	XR_001301970 // LOC102163304 // uncharacterized LOC102163304 // --- // 102163304 /// XR	LOC102163304	XR_001301970	0.0375375	0.0375375	2.11169	2.11169	SS7 up vs Control	5.74336	3.48881	6.07451	1
17330	15312327	XM_013997266 // AVEN // apoptosis, caspase activation inhibitor // --- // 102166979 ///	AVEN	XM_013997266	0.0246681	0.0246681	2.01454	2.01454	SS7 up vs Control	6.97781	3.06302	4.38966	1
10594	15259176	XM_003123878 // CSNK1G3 // casein kinase 1, gamma 3 // --- // 100511866 /// XM_00348090	CSNK1G3	XM_003123878	0.0419335	0.0419335	1.96783	1.96783	SS7 up vs Control	5.4365	2.86129	5.26311	1
7626	15235218	XM_005671622 // TMEM163 // transmembrane protein 163 // --- // 100512373 /// ENSSSCT000	TMEM163	XM_005671622	0.0439529	0.0439529	1.95764	1.95764	SS7 up vs Control	5.30849	2.81755	5.30764	1
12441	15273467	XM_003124401 // FKBP6 // FK506 binding protein 6, 36kDa // --- // 100524075 /// XM_0056	FKBP6	XM_003124401	0.0375225	0.0375225	1.93783	1.93783	SS7 up vs Control	5.74448	2.73288	4.7574	1
16761	15307979	XM_001927939 // LOC100156127 // histone H2B type 1-M // 7|7 // 100156127 /// ENSSSCT000	LOC100156127	XM_001927939	0.0367007	0.0367007	1.90172	1.90172	SS7 up vs Control	5.80677	2.57968	4.44254	1
17604	15314307	XM_001927692 // LOC100158121 // histone H2A type 1 // 7|7 // 100158121 /// ENSSSCT00000	LOC100158121	XM_001927692	0.0310413	0.0310413	1.87917	1.87917	SS7 up vs Control	6.28793	2.48484	3.95176	1
17417	15313102	XM_005656439 // SPTLC2 // serine palmitoyltransferase, long chain base subunit 2 // 7|7	SPTLC2	XM_005656439	0.0306644	0.0306644	1.81417	1.81417	SS7 up vs Control	6.32374	2.21522	3.50303	1
20031	15330948	XM_013979556 // LOC100737029 // signal recognition particle receptor subunit alpha-like	LOC100737029	XM_013979556	0.0469712	0.0469712	1.80587	1.80587	SS7 up vs Control	5.13004	2.18126	4.25194	1
4775	15209828	NM_001243862 // NDEL1 // nudE nuclear distribution E homolog (A. nidulans)-like 1 // --	NDEL1	NM_001243862	0.0427856	0.0427856	1.80138	1.80138	SS7 up vs Control	5.38158	2.16293	4.01913	1
17605	15314309	XM_001927717 // LOC100156937 // histone H2B type 1 // 7|7 // 100156937 /// ENSSSCT00000	LOC100156937	XM_001927717	0.00400581	0.00400581	1.71273	1.71273	SS7 up vs Control	13.8039	1.8079	1.3097	1
15681	15299179	XM_003127706 // RCAN3 // RCAN family member 3 // --- // 100522144 /// ENSSSCT0000002499	RCAN3	XM_003127706	0.0188942	0.0188942	1.69556	1.69556	SS7 up vs Control	7.82274	1.74084	2.22536	1
15980	15301746	XM_005664363 // ZNF23 // zinc finger protein 23 // --- // 100514167 /// XM_005664364 //	ZNF23	XM_005664363	0.0185597	0.0185597	1.69524	1.69524	SS7 up vs Control	7.88109	1.73961	2.20732	1
18736	15321867	XM_003129348 // FAM175A // family with sequence similarity 175, member A // --- // 1005	FAM175A	XM_003129348	0.0186515	0.0186515	1.68661	1.68661	SS7 up vs Control	7.86496	1.7061	2.16925	1
12536	15274230	ENSSSCT00000008634 // BFAR // bifunctional apoptosis regulator // --- // 100625875	BFAR	ENSSSCT00000008634	0.0360207	0.0360207	1.67128	1.67128	SS7 up vs Control	5.85961	1.64705	2.81085	1
20342	15333399	XM_003134981 // ZFX // zinc finger protein, X-linked // X|X // 397294 /// XM_005673500	ZFX	XM_003134981	0.0046634	0.0046634	1.66431	1.66431	SS7 up vs Control	13.1289	1.62033	1.23417	1
6032	15220982	NM_001258443 // TMCC1 // transmembrane and coiled-coil domain family 1 // --- // 100512	TMCC1	NM_001258443	0.00935767	0.00935767	1.66054	1.66054	SS7 up vs Control	10.2937	1.60596	1.56014	1
10088	15255299	ENSSSCT00000014584 // LOC100736752 // palmitoyltransferase ZDHHC13-like // --- // 10073	LOC100736752	ENSSSCT00000014584	0.00782147	0.00782147	1.65869	1.65869	SS7 up vs Control	10.985	1.59889	1.45552	1
6206	15222438	XM_003132665 // GRAMD1C // GRAM domain containing 1C // --- // 100513240 /// XM_0056702	GRAMD1C	XM_003132665	0.0252909	0.0252909	1.65411	1.65411	SS7 up vs Control	6.90127	1.58148	2.29158	1
7095	15230334	XM_003483424 // BCL7A // B-cell CLL/lymphoma 7A // --- // 100736875 /// ENSSSCT00000010	BCL7A	XM_003483424	0.0279761	0.0279761	1.65007	1.65007	SS7 up vs Control	6.59574	1.56612	2.37445	1
16760	15307977	NM_001243656 // HIST1H2BD // histone cluster 1, H2bd // 7|7 // 100157327 /// XR_298743	HIST1H2BD	NM_001243656	0.00286197	0.00286197	1.64648	1.64648	SS7 up vs Control	15.3738	1.55254	1.00986	1
5662	15217647	XM_003132590 // CCDC50 // coiled-coil domain containing 50 // --- // 100520765 /// XM_0	CCDC50	XM_003132590	0.0432257	0.0432257	1.63618	1.63618	SS7 up vs Control	5.35374	1.51372	2.82741	1
14322	15288244	NM_001285465 // CDK2 // cyclin-dependent kinase 2 // 5|5 // 100154715 /// XM_003126260	CDK2	NM_001285465	0.0180704	0.0180704	1.63594	1.63594	SS7 up vs Control	7.96879	1.51281	1.89842	1
4832	15210336	NM_001244499 // CBX8 // chromobox homolog 8 // --- // 100514536 /// ENSSSCT00000018685	CBX8	NM_001244499	0.0285613	0.0285613	1.63274	1.63274	SS7 up vs Control	6.53388	1.50079	2.29694	1
14345	15288445	XM_013986995 // LOC100515661 // dynactin subunit 2 // --- // 100515661 /// ENSSSCT00000	LOC100515661	XM_013986995	0.040584	0.040584	1.62547	1.62547	SS7 up vs Control	5.52634	1.47361	2.66652	1
6578	15225564	XM_001926857 // PPM1F // protein phosphatase, Mg2+/Mn2+ dependent, 1F // 14|14 // 10015	PPM1F	XM_001926857	0.0329021	0.0329021	1.61593	1.61593	SS7 up vs Control	6.11864	1.4381	2.35036	1
21044	15338355	XM_005674487 // LOC100620299 // zinc finger protein 449 // --- // 100620299 /// ENSSSCT	LOC100620299	XM_005674487	0.0393839	0.0393839	1.61497	1.61497	SS7 up vs Control	5.60937	1.43454	2.55739	1
4709	15209373	XM_013981236 // SLC13A5 // solute carrier family 13 (sodium-dependent citrate transport	SLC13A5	XM_013981236	0.0385309	0.0385309	1.61177	1.61177	SS7 up vs Control	5.67029	1.42271	2.50906	1
20462	15334114	XM_001928070 // SNX12 // sorting nexin 12 // X|X // 100155023 /// ENSSSCT00000013558 //	SNX12	XM_001928070	0.0172597	0.0172597	1.60933	1.60933	SS7 up vs Control	8.12065	1.4137	1.74087	1
20225	15332619	NM_001142846 // FLVCR1 // feline leukemia virus subgroup C cellular receptor 1 // --- /	FLVCR1	NM_001142846	0.00984871	0.00984871	1.60565	1.60565	SS7 up vs Control	10.1013	1.40011	1.38608	1
19352	15326400	XM_013979507 // LOC106504899 // olfactory receptor 8B3-like // --- // 106504899 /// XM_	LOC106504899	XM_013979507	0.0361721	0.0361721	1.59631	1.59631	SS7 up vs Control	5.84775	1.36582	2.33564	1
20000	15330792	XM_013979507 // LOC106504899 // olfactory receptor 8B3-like // --- // 106504899 /// XM_	LOC106504899	XM_013979507	0.0361721	0.0361721	1.59631	1.59631	SS7 up vs Control	5.84775	1.36582	2.33564	1
6647	15226273	XM_001926417 // CSGALNACT2 // chondroitin sulfate N-acetylgalactosaminyltransferase 2 /	CSGALNACT2	XM_001926417	0.0239318	0.0239318	1.58223	1.58223	SS7 up vs Control	7.07138	1.31458	1.85901	1
11368	15265088	NM_001243185 // MAP1S // microtubule-associated protein 1S // --- // 100517999 /// XM_0	MAP1S	NM_001243185	0.0238034	0.0238034	1.58168	1.58168	SS7 up vs Control	7.08807	1.31257	1.85181	1
13682	15283851	XM_013991678 // RDH10 // retinol dehydrogenase 10 (all-trans) // --- // 100127136 /// E	RDH10	XM_013991678	0.000758493	0.000758493	1.56563	1.56563	SS7 up vs Control	22.7408	1.25482	0.55179	1
16017	15302049	NM_001244332 // GINS3 // GINS complex subunit 3 (Psf3 homolog) // --- // 100512472 ///	GINS3	NM_001244332	0.00406947	0.00406947	1.55868	1.55868	SS7 up vs Control	13.7329	1.23006	0.895704	1
13607	15283204	XM_003125535 // CTHRC1 // collagen triple helix repeat containing 1 // 4|4 // 100152510	CTHRC1	XM_003125535	0.0267749	0.0267749	1.55479	1.55479	SS7 up vs Control	6.72779	1.21624	1.80779	1
16980	15309442	XM_001924210 // CMTR1 // cap methyltransferase 1 // 7|7 // 100154061 /// XM_013988939 /	CMTR1	XM_001924210	0.0129879	0.0129879	1.55457	1.55457	SS7 up vs Control	9.09516	1.21544	1.33636	1
3940	15203223	NM_001044568 // AKR1E2 // aldo-keto reductase family 1, member E2 // --- // 733633 ///	AKR1E2	NM_001044568	0.0131205	0.0131205	1.54482	1.54482	SS7 up vs Control	9.05933	1.18102	1.30365	1
2993	15195533	NM_001244442 // CHSY1 // chondroitin sulfate synthase 1 // 1|1 // 100520288 /// ENSSSCT	CHSY1	NM_001244442	0.0209265	0.0209265	1.54407	1.54407	SS7 up vs Control	7.49327	1.17839	1.5726	1
16656	15307293	XM_003128105 // CTPS1 // CTP synthase 1 // --- // 100525292 /// XM_005656199 // CTPS1 /	CTPS1	XM_003128105	0.0468678	0.0468678	1.53079	1.53079	SS7 up vs Control	5.13591	1.13202	2.20412	1
1669	15184182	XM_003121241 // GOPC // golgi-associated PDZ and coiled-coil motif containing // --- //	GOPC	XM_003121241	0.0199459	0.0199459	1.52699	1.52699	SS7 up vs Control	7.64715	1.11883	1.46307	1
13641	15283526	XM_003125566 // RBM12B // RNA binding motif protein 12B // --- // 100514101 /// XM_0056	RBM12B	XM_003125566	0.0225322	0.0225322	1.52426	1.52426	SS7 up vs Control	7.25933	1.10938	1.52821	1
13781	15284648	XM_001928159 // TSTD1 // thiosulfate sulfurtransferase (rhodanese)-like domain containi	TSTD1	XM_001928159	0.0258532	0.0258532	0.665846	-1.50185	SS7 down vs Control	6.83411	1.03279	1.51123	1
4642	15208807	XM_003131747 // COPRS // coordinator of PRMT5, differentiation stimulator // --- // 100	COPRS	XM_003131747	0.0366018	0.0366018	0.658366	-1.51891	SS7 down vs Control	5.81438	1.09097	1.87633	1
17392	15312892	XM_001929233 // LOC100152503 // ATP-binding cassette sub-family D member 4 // 7|7 // 10	LOC100152503	XM_001929233	0.00140452	0.00140452	0.656646	-1.52289	SS7 down vs Control	19.0753	1.10466	0.579105	1
16069	15302462	XM_003127055 // U2AF1L4 // U2 small nuclear RNA auxiliary factor 1-like 4 // --- // 100	U2AF1L4	XM_003127055	0.0356864	0.0356864	0.653273	-1.53075	SS7 down vs Control	5.88604	1.13188	1.92299	1
16617	15306957	NM_001243860 // TSPAN1 // tetraspanin 1 // --- // 100511571 /// XM_005665450 // TSPAN1	TSPAN1	NM_001243860	0.0138888	0.0138888	0.64973	-1.5391	SS7 down vs Control	8.86001	1.16098	1.31036	1
16867	15308319	ENSSSCT00000035787 // C7H6orf136 // chromosome 7 open reading frame, human C6orf136 //	C7H6orf136	ENSSSCT00000035787	0.002514	0.002514	0.649078	-1.54065	SS7 down vs Control	16.0086	1.16639	0.728607	1
13971	15286002	NM_001123162 // PHGDH // phosphoglycerate dehydrogenase // 4|4 // 100144529 /// ENSSSCT	PHGDH	NM_001123162	0.0472643	0.0472643	0.641078	-1.55987	SS7 down vs Control	5.11346	1.23429	2.41381	1
13852	15285196	NM_001185131 // FDPS // farnesyl diphosphate synthase // 4|4 // 100153932 /// XM_005663	FDPS	NM_001185131	0.0104569	0.0104569	0.63841	-1.56639	SS7 down vs Control	9.87838	1.25755	1.27304	1
12947	15277516	XM_001927458 // VPS28 // vacuolar protein sorting 28 homolog (S. cerevisiae) // 4|4 //	VPS28	XM_001927458	0.0299848	0.0299848	0.636474	-1.57116	SS7 down vs Control	6.38967	1.27463	1.99483	1
8104	15239109	XM_013984063 // HTRA4 // HtrA serine peptidase 4 // 15|15 // 100156083 /// ENSSSCT00000	HTRA4	XM_013984063	0.0221308	0.0221308	0.634685	-1.57559	SS7 down vs Control	7.31586	1.29057	1.76407	1
5746	15218375	NM_001244342 // NIT2 // nitrilase family, member 2 // --- // 100625406 /// ENSSSCT00000	NIT2	NM_001244342	0.0369332	0.0369332	0.631339	-1.58393	SS7 down vs Control	5.78898	1.32075	2.28149	1
1775	15185046	XM_001924870 // IBTK // inhibitor of Bruton agammaglobulinemia tyrosine kinase // 1|1 /	IBTK	XM_001924870	0.0215298	0.0215298	0.628057	-1.59221	SS7 down vs Control	7.40288	1.35085	1.82476	1
4042	15204054	XM_003482897 // DGKH // diacylglycerol kinase, eta // 11|11 // 100157742 /// XM_0139897	DGKH	XM_003482897	0.0293568	0.0293568	0.622082	-1.6075	SS7 down vs Control	6.45225	1.40695	2.18056	1
6006	15220790	NM_001244932 // SUMF1 // sulfatase modifying factor 1 // --- // 100514188 /// XM_013981	SUMF1	NM_001244932	0.030476	0.030476	0.619437	-1.61437	SS7 down vs Control	6.34183	1.43233	2.25854	1
3969	15203395	XM_013980406 // LOC106505238 // uncharacterized LOC106505238 // --- // 106505238	LOC106505238	XM_013980406	0.0461243	0.0461243	0.613697	-1.62947	SS7 down vs Control	5.17866	1.48854	2.87438	1
9443	15250291	XM_005657718 // LOC102166311 // zyxin-like // --- // 102166311	LOC102166311	XM_005657718	0.0458547	0.0458547	0.613333	-1.63044	SS7 down vs Control	5.19436	1.49217	2.87266	1
3999	15203694	XM_013980440 // EXOSC8 // exosome component 8 // 11|11 // 100157236 /// ENSSSCT00000010	EXOSC8	XM_013980440	0.00823494	0.00823494	0.611392	-1.63561	SS7 down vs Control	10.7838	1.51158	1.40172	1
7089	15230277	XM_013982800 // CCDC62 // coiled-coil domain containing 62 // --- // 100520106 /// XM_0	CCDC62	XM_013982800	0.00259169	0.00259169	0.610172	-1.63888	SS7 down vs Control	15.858	1.52387	0.960949	1
9656	15251956	NM_001315574 // GSTK1 // glutathione S-transferase kappa 1 // --- // 100521480 /// XM_0	GSTK1	NM_001315574	0.0313662	0.0313662	0.606199	-1.64962	SS7 down vs Control	6.25749	1.56445	2.50012	1
6378	15223766	XM_005657293 // ZNF605 // zinc finger protein 605 // 14|14 // 100155634 /// XM_01399031	ZNF605	XM_005657293	0.0393446	0.0393446	0.602317	-1.66026	SS7 down vs Control	5.61214	1.60487	2.85963	1
2099	15188179	XM_003121812 // GNG2 // guanine nucleotide binding protein (G protein), gamma 2 // ---	GNG2	XM_003121812	0.0248808	0.0248808	0.588428	-1.69944	SS7 down vs Control	6.9514	1.75596	2.52605	1
16610	15306886	XM_003128017 // LOC100523909 // cytochrome P450 4B1 // --- // 100523909 /// XM_01399942	LOC100523909	XM_003128017	0.00716879	0.00716879	0.576465	-1.73471	SS7 down vs Control	11.3304	1.89463	1.67216	1
15872	15300998	XM_013999417 // TSPAN1 // tetraspanin 1 // --- // 100511571	TSPAN1	XM_013999417	0.0180974	0.0180974	0.570856	-1.75176	SS7 down vs Control	7.96389	1.96248	2.46422	1
19290	15325831	XM_003129846 // C9H11orf57 // chromosome 9 open reading frame, human C11orf57 // --- //	C9H11orf57	XM_003129846	0.0475598	0.0475598	0.549947	-1.81836	SS7 down vs Control	5.09688	2.23242	4.37997	1
4111	15204528	XM_013980699 // LOC100518272 // growth hormone-regulated TBC protein 1 // --- // 100518	LOC100518272	XM_013980699	0.00833444	0.00833444	0.549464	-1.81995	SS7 down vs Control	10.7372	2.23898	2.08526	1
1654	15184034	XM_003121214 // ECHDC1 // ethylmalonyl-CoA decarboxylase 1 // --- // 100512509 /// XM_0	ECHDC1	XM_003121214	0.00339986	0.00339986	0.527296	-1.89647	SS7 down vs Control	14.5562	2.55753	1.75701	1
6934	15228951	XM_001926297 // ACADSB // acyl-CoA dehydrogenase, short/branched chain // 14|14 // 1001	ACADSB	XM_001926297	0.018146	0.018146	0.520399	-1.9216	SS7 down vs Control	7.95506	2.66385	3.34862	1
9465	15250464	XM_005657736 // C18H7orf55 // chromosome 18 open reading frame, human C7orf55 // --- //	C18H7orf55	XM_005657736	0.0219598	0.0219598	0.5137	-1.94666	SS7 down vs Control	7.34034	2.77058	3.77446	1
15292	15296310	XM_005664448 // RPGRIP1L // RPGRIP1-like // --- // 100624004	RPGRIP1L	XM_005664448	0.00129556	0.00129556	0.503796	-1.98493	SS7 down vs Control	19.53	2.93489	1.50276	1
9472	15250539	XM_003360125 // LOC100620590 // transcription intermediary factor 1-alpha // --- // 100	LOC100620590	XM_003360125	0.01511	0.01511	0.502921	-1.98838	SS7 down vs Control	8.56919	2.94979	3.44232	1
13941	15285814	XM_001924595 // LOC100155802 // chromosome unknown open reading frame, human C1orf54 //	LOC100155802	XM_001924595	0.0018374	0.0018374	0.499943	-2.00023	SS7 down vs Control	17.6149	3.00098	1.70367	1
11842	15268424	NM_001246269 // AUTS2 // autism susceptibility candidate 2 // --- // 100515476 /// AB57	AUTS2	NM_001246269	0.00920863	0.00920863	0.49246	-2.03062	SS7 down vs Control	10.3546	3.13297	3.02569	1
9149	15247996	XM_003134187 // ASAH1 // N-acylsphingosine amidohydrolase (acid ceramidase) 1 // --- //	ASAH1	XM_003134187	0.0447655	0.0447655	0.49211	-2.03207	SS7 down vs Control	5.25899	3.13926	5.96932	1
19067	15324532	XM_003357086 // NUDT9 // nudix (nucleoside diphosphate linked moiety X)-type motif 9 //	NUDT9	XM_003357086	0.0133825	0.0133825	0.491837	-2.03319	SS7 down vs Control	8.9898	3.14418	3.4975	1
6869	15228350	NM_214050 // GSTO1 // glutathione S-transferase omega 1 // 14|14 // 397117 /// XR_29996	GSTO1	NM_214050	0.00437527	0.00437527	0.485508	-2.0597	SS7 down vs Control	13.4096	3.26	2.4311	1
3681	15201008	XM_005668146 // LOC100515159 // probable G-protein coupled receptor 158 // --- // 10051	LOC100515159	XM_005668146	0.040102	0.040102	0.46903	-2.13206	SS7 down vs Control	5.55932	3.57902	6.43786	1
4659	15208954	NM_001123178 // RAB34 // RAB34, member RAS oncogene family // --- // 100144491 /// XM_0	RAB34	NM_001123178	0.00993671	0.00993671	0.407831	-2.452	SS7 down vs Control	10.068	5.02298	4.98906	1
