# Supplementary material for: The Use of a Brief Synchronization Treatment after Weaning, Combined with Superovulation, Has Moderate Effects on the Gene Expression of Surviving Pig Blastocysts
Source: Animals (Basel). 2023 May 8;13(9):1568. doi: 10.3390/ani13091568 (PMC10177444; doi:10.3390/ani13091568)
Supplement: Supplementary file 1 [file animals-13-01568-s001.zip › Supplementary table S2.xlsx]

## Sheet: SO VS CONTROL 
Column #	Column ID	gene_assignment	Gene Symbol	RefSeq	p-value(Treatment)	p-value(SC vs. Control)	Ratio(SC vs. Control)	Fold-Change(SC vs. Control)	Fold-Change(SC vs. Control) (Description)	F(Treatment)	SC(Treatment)	SC(Error)	F(Error)
9438	15250258	XM_005657712 // GIMAP1 // GTPase, IMAP family member 1 // --- // 100519177 /// ENSSSCT0	GIMAP1	XM_005657712	0.0243698	0.0243698	2.65776	2.65776	SS up vs Control	7.0153	5.9661	8.50441	1
7527	15234369	XM_013983738 // LOC100157559 // vesicle transport through interaction with t-SNAREs hom	LOC100157559	XM_013983738	0.0430667	0.0430667	1.95237	1.95237	SS up vs Control	5.36376	2.79501	5.21091	1
6945	15229025	XM_001929009 // ZRANB1 // zinc finger, RAN-binding domain containing 1 // 14|14 // 1001	ZRANB1	XM_001929009	0.0458573	0.0458573	1.63594	1.63594	SS up vs Control	5.19421	1.51279	2.91246	1
19608	15328520	ENSSSCT00000026117 // LOC100510922 // REST corepressor 3 // --- // 100510922	LOC100510922	ENSSSCT00000026117	0.00105581	0.00105581	1.60301	1.60301	SS up vs Control	20.7164	1.39041	0.671163	1
8185	15239910	XM_003360888 // LOC100621629 // transcription factor Sp3 // --- // 100621629 /// XM_013	LOC100621629	XM_003360888	0.0475019	0.0475019	1.5871	1.5871	SS up vs Control	5.10012	1.33224	2.61218	1
15342	15296701	NM_214142 // HCST // hematopoietic cell signal transducer // 6|6q21 // 397267 /// XM_01	HCST	NM_214142	0.0282779	0.0282779	1.56392	1.56392	SS up vs Control	6.56365	1.24873	1.90249	1
6032	15220982	NM_001258443 // TMCC1 // transmembrane and coiled-coil domain family 1 // --- // 100512	TMCC1	NM_001258443	0.0249666	0.0249666	1.53669	1.53669	SS up vs Control	6.94083	1.15257	1.66056	1
6206	15222438	XM_003132665 // GRAMD1C // GRAM domain containing 1C // --- // 100513240 /// XM_0056702	GRAMD1C	XM_003132665	0.0369125	0.0369125	1.5125	1.5125	SS up vs Control	5.79055	1.06901	1.84613	1
20051	15331112	XM_005656677 // ATP2B4 // ATPase, Ca++ transporting, plasma membrane 4 // --- // 733701	ATP2B4	XM_005656677	0.0498098	0.0498098	0.661382	-1.51199	SS down vs Control	4.97463	1.06724	2.14536	1
19040	15324310	XM_005666965 // DNAJB14 // DnaJ (Hsp40) homolog, subfamily B, member 14 // --- // 10051	DNAJB14	XM_005666965	0.0378989	0.0378989	0.657767	-1.52029	SS down vs Control	5.71651	1.09572	1.91677	1
10101	15255416	XM_003122940 // SAAL1 // serum amyloid A-like 1 // --- // 100526207 /// XM_005661096 //	SAAL1	XM_003122940	0.0210639	0.0210639	0.655269	-1.52609	SS down vs Control	7.4724	1.11572	1.49312	1
13669	15283741	XM_005663013 // ZC2HC1A // zinc finger, C2HC-type containing 1A // 4|4 // 100154167 ///	ZC2HC1A	XM_005663013	0.0302795	0.0302795	0.652409	-1.53278	SS down vs Control	6.36086	1.13893	1.79052	1
8716	15244732	XM_003134020 // LOC100515763 // cell cycle checkpoint protein RAD17 // --- // 100515763	LOC100515763	XM_003134020	0.0431494	0.0431494	0.647548	-1.54429	SS down vs Control	5.35854	1.17916	2.20053	1
14415	15289078	XM_003126425 // LYRM5 // LYR motif containing 5 // --- // 100517943 /// XM_003126426 //	LYRM5	XM_003126425	0.039195	0.039195	0.643081	-1.55501	SS down vs Control	5.62272	1.21703	2.16448	1
13411	15281370	XM_001924186 // SIKE1 // suppressor of IKBKE 1 // 4|4 // 100156436 /// ENSSSCT000000073	SIKE1	XM_001924186	0.0329471	0.0329471	0.641034	-1.55998	SS down vs Control	6.11469	1.23467	2.01919	1
6635	15226178	XM_001928164 // NUP133 // nucleoporin 133kDa // 14|14 // 100153047 /// ENSSSCT000000111	NUP133	XM_001928164	0.0172426	0.0172426	0.636274	-1.57165	SS down vs Control	8.12394	1.27641	1.57117	1
12193	15271217	XM_003354797 // LOC100519597 // vacuolar protein sorting-associated protein 54-like //	LOC100519597	XM_003354797	0.0141783	0.0141783	0.634326	-1.57648	SS down vs Control	8.78833	1.29378	1.47215	1
12644	15275101	XM_003124812 // LOC100519652 // tyrosine-protein kinase Mer // --- // 100519652 /// XM_	LOC100519652	XM_003124812	0.0209087	0.0209087	0.633793	-1.5778	SS down vs Control	7.49599	1.29857	1.73235	1
4788	15209941	XM_003131998 // ZNF18 // zinc finger protein 18 // --- // 100518217 /// XM_013981344 //	ZNF18	XM_003131998	0.0245579	0.0245579	0.626565	-1.596	SS down vs Control	6.9916	1.3647	1.95192	1
12463	15273595	XM_003124448 // CHCHD2 // coiled-coil-helix-coiled-coil-helix domain containing 2 // --	CHCHD2	XM_003124448	0.024623	0.024623	0.623301	-1.60436	SS down vs Control	6.98344	1.39537	1.99811	1
2349	15190051	XM_001924394 // IKBKAP // inhibitor of kappa light polypeptide gene enhancer in B-cells	IKBKAP	XM_001924394	0.0267873	0.0267873	0.618788	-1.61606	SS down vs Control	6.72639	1.4386	2.13874	1
12168	15271063	XM_013996066 // ATP6V1B1 // ATPase, H+ transporting, lysosomal 56/58kDa, V1 subunit B1	ATP6V1B1	XM_013996066	0.0270956	0.0270956	0.614658	-1.62692	SS down vs Control	6.69184	1.47902	2.21018	1
3957	15203337	XR_306080 // MTMR6 // myotubularin related protein 6 // --- // 100739485	MTMR6	XR_306080	0.0139494	0.0139494	0.608586	-1.64315	SS down vs Control	8.84484	1.53998	1.7411	1
16574	15306540	NM_001190284 // ATG4C // autophagy related 4C, cysteine peptidase // --- // 100462748 /	ATG4C	NM_001190284	0.0463408	0.0463408	0.594559	-1.68192	SS down vs Control	5.16612	1.68799	3.26742	1
18520	15320334	XM_005666645 // LOC102159937 // protein furry homolog-like // --- // 102159937	LOC102159937	XM_005666645	0.00827159	0.00827159	0.594056	-1.68334	SS down vs Control	10.7665	1.69348	1.57291	1
3386	15198810	XM_013991945 // LOC100627526 // roquin-2-like // --- // 100627526 /// XM_013993835 // R	LOC100627526	XM_013991945	0.0139308	0.0139308	0.591758	-1.68988	SS down vs Control	8.84949	1.71878	1.94224	1
13978	15286061	XM_001927622 // MAN1A2 // mannosidase, alpha, class 1A, member 2 // 4|4 // 100154147 //	MAN1A2	XM_001927622	0.0404703	0.0404703	0.586527	-1.70495	SS down vs Control	5.53408	1.77746	3.21184	1
2636	15192356	NM_001244185 // PEX3 // peroxisomal biogenesis factor 3 // 1|1 // 100153726 /// XM_0056	PEX3	NM_001244185	0.0221942	0.0221942	0.559298	-1.78796	SS down vs Control	7.30685	2.1083	2.88537	1
13472	15281866	NM_001199363 // SLC25A24 // solute carrier family 25 (mitochondrial carrier; phosphate	SLC25A24	NM_001199363	0.0313636	0.0313636	0.547471	-1.82658	SS down vs Control	6.25773	2.26624	3.6215	1
14668	15291157	ENSSSCT00000000041 // POLDIP3 // polymerase (DNA-directed), delta interacting protein 3	POLDIP3	ENSSSCT00000000041	0.0353228	0.0353228	0.547378	-1.82689	SS down vs Control	5.91514	2.26752	3.83341	1
16868	15308325	XM_005653457 // PRR3 // proline rich 3 // --- // 100736978 /// XM_013996606 // PRR3 //	PRR3	XM_005653457	0.0395944	0.0395944	0.507601	-1.97005	SS down vs Control	5.59459	2.87082	5.13142	1
6378	15223766	XM_005657293 // ZNF605 // zinc finger protein 605 // 14|14 // 100155634 /// XM_01399031	ZNF605	XM_005657293	0.0480875	0.0480875	0.503966	-1.98426	SS down vs Control	5.06758	2.93201	5.78582	1
2121	15188329	XM_013993440 // LOC100736842 // uncharacterized LOC100736842 // --- // 100736842 /// XM	LOC100736842	XM_013993440	0.0260633	0.0260633	0.485562	-2.05947	SS down vs Control	6.80947	3.25899	4.78597	1
19528	15327789	NM_001243927 // TMEM183A // transmembrane protein 183A // --- // 100512006 /// ENSSSCT0	TMEM183A	NM_001243927	0.0373582	0.0373582	0.478774	-2.08867	SS down vs Control	5.7568	3.38725	5.88391	1
4659	15208954	NM_001123178 // RAB34 // RAB34, member RAS oncogene family // --- // 100144491 /// XM_0	RAB34	NM_001123178	0.0123036	0.0123036	0.470969	-2.12328	SS down vs Control	9.28739	3.54012	3.81175	1
3936	15203191	XM_013980345 // LOC100623355 // tubulin alpha chain-like 3 // --- // 100623355 /// XM_0	LOC100623355	XM_013980345	0.0389265	0.0389265	0.457337	-2.18657	SS down vs Control	5.64184	3.82169	6.77384	1
